# Supplementary material for: DAZL Knockout Pigs as Recipients for Spermatogonial Stem Cell Transplantation
Source: Cells. 2023 Nov 6;12(21):2582. doi: 10.3390/cells12212582 (PMC10649044; doi:10.3390/cells12212582)
Supplement: Supplementary file 1 [file cells-12-02582-s001.zip]

Archive with 1 entries (1 files):
- cells-2651753-supplementary.pdf
